# Supplementary material for: Enzyme-Treated Caviar Prevents UVB Irradiation-Induced Skin Photoaging
Source: Mar Drugs. 2022 Oct 30;20(11):685. doi: 10.3390/md20110685 (PMC9696482; doi:10.3390/md20110685)
Supplement: Supplementary file 1 [file marinedrugs-20-00685-s001.zip]

Archive with 1 entries (1 files):
- marinedrugs-1972755-supplementary.pdf
